# Supplementary material for: Identifying Key Factors in Papilla Growth Around Implants: Focus on Intraoral Negative Pressure
Source: Dent J (Basel). 2025 Mar 13;13(3):124. doi: 10.3390/dj13030124 (PMC11940915; doi:10.3390/dj13030124)
Supplement: Supplementary file 1 [file dentistry-13-00124-s001.zip]

Archive with 1 entries (1 files):
- dentistry-3468873-supplementary.pdf
